# Supplementary material for: Phylogeography reveals an ancient cryptic radiation in East-Asian tree frogs (Hyla japonica group) and complex relationships between continental and island lineages
Source: BMC Evol Biol. 2016 Nov 23;16:253. doi: 10.1186/s12862-016-0814-x (PMC5121986; doi:10.1186/s12862-016-0814-x)
Supplement: Additional file 1: — Origin of the samples included in this study (XLSX 18 kb) [file 12862_2016_814_MOESM1_ESM.xlsx]

## Sheet: FileS1
File S1: Origin of the samples included in this study
Loc	ID	Origin	Type	Voucher	taxon	Country	Locality	Latitude	Longitude	GenBank cyt-b	GenBank α-Fibrinogen
1	HLi685	ZISP	muscle		Hyla japonica (new taxon A)	Russia	Sakhalin, Pioner	47.267	142.017	KY055685	-
1	HLi718	ZISP	muscle		Hyla japonica (new taxon A)	Russia	Sakhalin, Pioner	47.267	142.017	KY055686	-
1	HLi719	ZISP	muscle		Hyla japonica (new taxon A)	Russia	Sakhalin, Pioner	47.267	142.017	KY055687	KY055782
2	HLi436	ZISP	muscle		Hyla japonica (new taxon A)	Russia	Kunashir Island, Yuzhno-Kuril'sk	44.0509	145.856	KY055691	-
2	HLi829	ZISP	muscle		Hyla japonica (new taxon A)	Russia	Kunashir Island, Yuzhno-Kuril'sk	44.0509	145.856	KY055698	-
3	HLi291	ZISP	muscle	ZISP.6840.1	Hyla japonica (new taxon A)	Japan	Sapporo	43.017	141.35	KY055688	KY055807-08
3	HLi292	ZISP	muscle	ZISP.6840.2	Hyla japonica (new taxon A)	Japan	Sapporo	43.017	141.35	KY055689	-
3	HLi6840.3	ZISP	muscle	ZISP.6840.3	Hyla japonica (new taxon A)	Japan	Sapporo	43.017	141.35	KY055710	KY055790-91
4	AkitaF01	field captured	liver and muscle		Hyla japonica (new taxon A)	Japan	Akita pref., Katagami, Tenno	39.8833	139.989	KY055737	KY055812-13
4	AkitaF02	field captured	liver and muscle		Hyla japonica (new taxon A)	Japan	Akita pref., Katagami, Tenno	39.8833	139.989	KY055738	-
4	AkitaF03	field captured	liver and muscle		Hyla japonica (new taxon A)	Japan	Akita pref., Katagami, Tenno	39.8833	139.989	KY055739	-
4	AkitaM04	field captured	liver and muscle		Hyla japonica (new taxon A)	Japan	Akita pref., Katagami, Tenno	39.8833	139.989	KY055740	KY055814-15
4	AkitaM05	field captured	liver and muscle		Hyla japonica (new taxon A)	Japan	Akita pref., Katagami, Tenno	39.8833	139.989	KY055741	KY055816
4	AkitaF06	field captured	liver and muscle		Hyla japonica (new taxon A)	Japan	Akita pref., Katagami, Tenno	39.8833	139.989	KY055742	-
5	SadoF01	field captured	liver and muscle		Hyla japonica (new taxon A)	Japan	Niigata pref., Sado island	38.026	138.445	KY055760	KY055831
5	SadoM02	field captured	liver and muscle		Hyla japonica (new taxon A)	Japan	Niigata pref., Sado island	38.026	138.445	KY055761	KY055832
5	SadoF03	field captured	liver and muscle		Hyla japonica (new taxon A)	Japan	Niigata pref., Sado island	38.026	138.445	KY055762	-
5	SadoM04	field captured	liver and muscle		Hyla japonica (new taxon A)	Japan	Niigata pref., Sado island	38.026	138.445	KY055763	-
5	SadoM05	field captured	liver and muscle		Hyla japonica (new taxon A)	Japan	Niigata pref., Sado island	38.026	138.445	KY055764	-
5	SadoM06	field captured	liver and muscle		Hyla japonica (new taxon A)	Japan	Niigata pref., Sado island	38.026	138.445	KY055765	-
5	SadoM07	field captured	liver and muscle		Hyla japonica (new taxon A)	Japan	Niigata pref., Sado island	38.026	138.445	KY055766	-
5	SadoF08	field captured	liver and muscle		Hyla japonica (new taxon A)	Japan	Niigata pref., Sado island	38.026	138.445	KY055767	-
6	KogaF01	field captured	liver and muscle		Hyla japonica (new taxon A)	Japan	Shiga pref., Koka, Minakuchi	34.9495	136.141	KY055751	KY055821-22
6	KogaF02	field captured	liver and muscle		Hyla japonica (new taxon A)	Japan	Shiga pref., Koka, Minakuchi	34.9495	136.141	KY055752	-
6	KogaM01	field captured	liver and muscle		Hyla japonica (new taxon A)	Japan	Shiga pref., Koka, Minakuchi	34.9495	136.141	KY055754	KY055823-24
6	KogaM02	field captured	liver and muscle		Hyla japonica (new taxon A)	Japan	Shiga pref., Koka, Minakuchi	34.9495	136.141	KY055753	KY055825-26
7	HjF01	field captured	liver and muscle		Hyla japonica (new taxon B)	Japan	Hiroshima, Higashi-Hiroshima	34.4269	132.743	KY055706	-
7	HjF02	field captured	liver and muscle		Hyla japonica (new taxon B)	Japan	Hiroshima, Higashi-Hiroshima	34.4269	132.743	KY055707	KR816383-84
7	HjM01	GenBank			Hyla japonica (new taxon B)	Japan	Hiroshima, Higashi-Hiroshima	34.4269	132.743	FJ226923	-
7	HjM02	field captured	liver and muscle		Hyla japonica (new taxon B)	Japan	Hiroshima, Higashi-Hiroshima	34.4269	132.743	KY055708	JX182354-55
7	HjM03	field captured	liver and muscle		Hyla japonica (new taxon B)	Japan	Hiroshima, Higashi-Hiroshima	34.4269	132.743	KY055709	-
8	AB303949	GenBank			Hyla japonica (new taxon B)	Japan	Hiroshima	34.41	132.48	AB303949	-
9	KochiF01	field captured	liver and muscle		Hyla japonica (new taxon B)	Japan	Kochi pref., Nankoku	33.596	133.609	KY055743	KY055817-18
9	KochiF02	field captured	liver and muscle		Hyla japonica (new taxon B)	Japan	Kochi pref., Nankoku	33.596	133.609	KY055744	-
9	KochiF03	field captured	liver and muscle		Hyla japonica (new taxon B)	Japan	Kochi pref., Nankoku	33.596	133.609	KY055745	-
9	KochiM04	field captured	liver and muscle		Hyla japonica (new taxon B)	Japan	Kochi pref., Nankoku	33.596	133.609	KY055746	KY055819-20
9	KochiM05	field captured	liver and muscle		Hyla japonica (new taxon B)	Japan	Kochi pref., Nankoku	33.596	133.609	KY055747	-
9	KochiF06	field captured	liver and muscle		Hyla japonica (new taxon B)	Japan	Kochi pref., Nankoku	33.596	133.609	KY055748	-
9	KochiF07	field captured	liver and muscle		Hyla japonica (new taxon B)	Japan	Kochi pref., Nankoku	33.596	133.609	KY055749	-
9	KochiM08	field captured	liver and muscle		Hyla japonica (new taxon B)	Japan	Kochi pref., Nankoku	33.596	133.609	KY055750	-
10	OitaF01	field captured	liver and muscle		Hyla japonica (new taxon B)	Japan	Oita pref., Yufu, Shonaicho Kakiharu	33.18	131.427	KY055755	KY055827-28
10	OitaM01	field captured	liver and muscle		Hyla japonica (new taxon B)	Japan	Oita pref., Yufu, Shonaicho Kakiharu	33.18	131.427	KY055756	KY055829-30
10	OitaM02	field captured	liver and muscle		Hyla japonica (new taxon B)	Japan	Oita pref., Yufu, Shonaicho Kakiharu	33.18	131.427	KY055757	-
10	OitaM03	field captured	liver and muscle		Hyla japonica (new taxon B)	Japan	Oita pref., Yufu, Shonaicho Kakiharu	33.18	131.427	KY055758	-
10	OitaM04	field captured	liver and muscle		Hyla japonica (new taxon B)	Japan	Oita pref., Yufu, Shonaicho Kakiharu	33.18	131.427	KY055759	-
11	HLi640	ZISP	muscle		Hyla japonica (new taxon B)	Japan	Tsushima	34.2	129.283	KY055699	KY055776-77
11	HLi641	ZISP	muscle		Hyla japonica (new taxon B)	Japan	Tsushima	34.2	129.283	KY055700	-
12	13GEN512	field captured	buccal swab		Hyla japonica (new taxon B)	Korea	Seogwipo (Jeju)	33.2465	126.542	KY055729	KY055800-01
12	13GEN515	field captured	buccal swab		Hyla japonica (new taxon B)	Korea	Seogwipo (Jeju)	33.2465	126.542	KY055730	KY055802-03
12	13GEN520	field captured	buccal swab		Hyla japonica (new taxon B)	Korea	Seogwipo (Jeju)	33.2465	126.542	KY055731	-
13	13GEN639	field captured	buccal swab		Hyla japonica (new taxon B)	Korea	Suncheon	34.9205	127.534	KY055732	-
13	13GEN640	field captured	buccal swab		Hyla japonica (new taxon B)	Korea	Suncheon	34.9205	127.534	KY055733	KY055804-05
14	HLi100141	field captured	toe clips		Hyla japonica (new taxon B)	Korea	Suwol-ri, Gyuangwi-myeon, Gurye-gun, Jeolla-Namdo	35.25	127.483	KY055704	-
14	HLi100142	field captured	toe clips		Hyla japonica (new taxon B)	Korea	Suwol-ri, Gyuangwi-myeon, Gurye-gun, Jeolla-Namdo	35.25	127.483	KY055703	KY055785-86
15	HLi675	field captured	toe clips		Hyla japonica (new taxon B)	Korea	Gtyungsang-Namdo, Hapcheon-gun, Gaya-myeon	35.7667	128.133	KY055701	KY055778-79
16	13GEN718	field captured	buccal swab		Hyla japonica (new taxon B)	Korea	Kimcheon	36.1544	128.095	KY055734	KY055806
16	13GEN719	field captured	buccal swab		Hyla japonica (new taxon B)	Korea	Kimcheon	36.1544	128.095	KY055735	-
16	13GEN720	field captured	buccal swab		Hyla japonica (new taxon B)	Korea	Kimcheon	36.1544	128.095	KY055736	-
17	13GEN255	field captured	buccal swab		Hyla japonica (new taxon B)	Korea	Andong	36.4724	128.167	KY055728	KY055798-99
17	13GEN261	field captured	buccal swab		Hyla japonica (new taxon B)	Korea	Andong	36.4724	128.167	KY055726	-
17	13GEN262	field captured	buccal swab		Hyla japonica (new taxon B)	Korea	Andong	36.4724	128.167	KY055727	-
18	HLi698	field captured	toe clips		Hyla japonica (new taxon B)	Korea	Suha-ri, Subi-myeon, Youngyang-gun, Gyungsang-Bukdo	36.8	129.25	KY055702	KY055780-81
19	13GEN153	field captured	buccal swab		Hyla japonica (new taxon B)	Korea	Kapyeong	37.6766	127.499	KY055723	-
19	13GEN154	field captured	buccal swab		Hyla japonica (new taxon B)	Korea	Kapyeong	37.6766	127.499	KY055724	KY055796-97
19	13GEN155	field captured	buccal swab		Hyla japonica (new taxon B)	Korea	Kapyeong	37.6766	127.499	KY055725	-
20	13GEN135	field captured	buccal swab		Hyla japonica (new taxon B)	Korea	Kangwa island	37.6602	126.512	KY055720	KY055787
20	13GEN136	field captured	buccal swab		Hyla japonica (new taxon B)	Korea	Kangwa island	37.6602	126.512	KY055721	KY055788-89
20	13GEN137	field captured	buccal swab		Hyla japonica (new taxon B)	Korea	Kangwa island	37.6602	126.512	KY055722	-
21	HLi100277	field captured	toe clips		Hyla japonica (new taxon B)	Korea	Gimwha-eup, Cheolwon-gun, Gangwon-do	38.2833	127.45	KY055705	-
22	HLi663	ZISP	muscle		Hyla japonica (new taxon B)	Russia	Primorsky, Khasan	42.45	130.633	KY055674	-
23	HLi823	ZISP	muscle		Hyla japonica (new taxon B)	Russia	Primorsky, Ussuriysk	43.8	131.967	KY055684	-
24	HLi705	ZISP	muscle		Hyla japonica (new taxon B)	Russia	Primorsky, Krym	42.933	132.383	KY055675	-
25	HLi813	ZISP	muscle		Hyla japonica (new taxon B)	Russia	Primorsky, Putyatin	42.85	132.417	KY055676	-
25	HLi814	ZISP	muscle		Hyla japonica (new taxon B)	Russia	Primorsky, Putyatin	42.85	132.417	KY055677	-
25	HLi815	ZISP	muscle		Hyla japonica (new taxon B)	Russia	Primorsky, Putyatin	42.85	132.417	KY055678	-
25	HLi816	ZISP	muscle		Hyla japonica (new taxon B)	Russia	Primorsky, Putyatin	42.85	132.417	KY055679	-
25	HLi817	ZISP	muscle		Hyla japonica (new taxon B)	Russia	Primorsky, Putyatin	42.85	132.417	KY055680	-
25	HLi818	ZISP	muscle		Hyla japonica (new taxon B)	Russia	Primorsky, Putyatin	42.85	132.417	KY055681	-
25	HLi819	ZISP	muscle		Hyla japonica (new taxon B)	Russia	Primorsky, Putyatin	42.85	132.417	KY055682	KY055784
26	LJT070602	CIB	muscle	CIBLJT070602	Hyla japonica (new taxon B)	China	Heilongjiang, Hailin	44.9189	129.576	KY055719	-
27	20120441	CIB	muscle	CIB20120441	Hyla japonica (new taxon B)	China	Heilongjiang, Mudanjiang	44.8128	129.079	KY055711	-
27	20120442	CIB	muscle	CIB20120442	Hyla japonica (new taxon B)	China	Heilongjiang, Mudanjiang	44.8128	129.079	KY055712	-
27	20120443	CIB	muscle	CIB20120443	Hyla japonica (new taxon B)	China	Heilongjiang, Mudanjiang	44.8128	129.079	KY055713	-
27	20120444	CIB	muscle	CIB20120444	Hyla japonica (new taxon B)	China	Heilongjiang, Mudanjiang	44.8128	129.079	KY055714	-
27	20120445	CIB	muscle	CIB20120445	Hyla japonica (new taxon B)	China	Heilongjiang, Mudanjiang	44.8128	129.079	KY055715	-
27	20120446	CIB	muscle	CIB20120446	Hyla japonica (new taxon B)	China	Heilongjiang, Mudanjiang	44.8128	129.079	KY055716	-
27	20120447	CIB	muscle	CIB20120447	Hyla japonica (new taxon B)	China	Heilongjiang, Mudanjiang	44.8128	129.079	KY055717	KY055809-10
27	20120448	CIB	muscle	CIB20120448	Hyla japonica (new taxon B)	China	Heilongjiang, Mudanjiang	44.8128	129.079	KY055718	KY055811
28	HLi820	ZISP	muscle	ZISP.7944	Hyla japonica (new taxon B)	Russia	Khabarovsk, Voskhod	48.317	134.933	KY055683	-
29	HLi789	ZISP	muscle		Hyla japonica (new taxon B)	Mongolia	Khalkhingol River	47.5676	118.819	KY055697	KY055783
30	HLi339	ZISP	muscle		Hyla japonica (new taxon B)	Russia	Zabaykal'skiy kray, Nerchinsk	51.9553	116.606	KY055690	KY055771-72
30	HLi645	ZISP	muscle		Hyla japonica (new taxon B)	Russia	Zabaykal'skiy kray, Nerchinsk	51.9553	116.606	KY055696	-
31	HLi502	ZISP	muscle		Hyla japonica (new taxon B)	Russia	Buryatia, Garam	52.5833	111.417	KY055692	-
32	HLi628	ZISP	muscle		Hyla japonica (new taxon B)	Russia	Buryatia, Ekhe-Nur Lake	54.3117	110.346	KY055695	-
33	HLi599	ZISP	muscle		Hyla japonica (new taxon B)	Russia	Buryatia, Kurumkanskiy datsan	54.3561	110.342	KY055694	KY055774-75
34	HLi563	ZISP	muscle		Hyla japonica (new taxon B)	Russia	Buryatia, Taksimo	56.36	114.928	KY055693	KY055773
-	Himm606001	field captured	toe clips		Hyla immaculata	China	Hubei, Jingzhou, Shashi	30.3198	112.247	KY055672	KY055792-93
-	Himm606002	field captured	toe clips		Hyla immaculata	China	Hubei, Jingzhou, Shashi	30.3198	112.247	KY055673	KY055794-95
-	14SIH001	field captured	buccal swab		Hyla suweonensis	Korea	Siheung	37.4104	126.805	KY055769	-
-	14SIH002	field captured	buccal swab		Hyla suweonensis	Korea	Siheung	37.4104	126.805	KY055770	-
-	14SIH003	GenBank			Hyla suweonensis	Korea	Siheung	37.4104	126.805	-	KR816385-86
-	14SIH004	GenBank			Hyla suweonensis	Korea	Siheung	37.4104	126.805	-	KR816387-88
-	13GEN394	field captured	buccal swab		Hyla suweonensis	Korea	Paju	37.7593	126.719	KY055768	-
-	14SUR49M	GenBank			Hyla suweonensis	Korea	Siheung	37.4104	126.805	-	KR816389-90
-	14SUR55M	GenBank			Hyla suweonensis	Korea	Siheung	37.4104	126.805	-	KR816391-92
