# Supplementary material for: Phylogeography reveals an ancient cryptic radiation in East-Asian tree frogs (Hyla japonica group) and complex relationships between continental and island lineages
Source: BMC Evol Biol. 2016 Nov 23;16:253. doi: 10.1186/s12862-016-0814-x (PMC5121986; doi:10.1186/s12862-016-0814-x)
Supplement: Additional file 3: — List of H. japonica occurrences used in the distribution models (XLSX 35 kb) [file 12862_2016_814_MOESM3_ESM.xlsx]

## Sheet: H_jap
Additional File 3: List of H. japonica occurrences used in the distribution models
N°	Longitude	Latitude
1	104.867	50.9833
2	105.033	51.5
3	106.05	50.65
4	106.1	50.3333
5	106.1	51.0667
6	106.267	50.9167
7	106.45	52.2
8	106.467	52.1833
9	106.483	50.3167
10	106.517	52.15
11	106.65	51.05
12	106.817	50.4167
13	106.9	50.2833
14	106.9	50.3167
15	106.917	50.3333
16	106.933	50.3667
17	106.983	51.5833
18	107.033	50.2
19	107.183	52.1333
20	107.567	51.8167
21	108.117	50.7833
22	108.233	50.0833
23	109.967	53.8667
24	110.342	54.3561
25	110.343	54.3274
26	110.346	54.3117
27	110.417	54.4333
28	110.45	54.4167
29	110.5	54.2
30	110.683	54.2333
31	110.733	54.3667
32	110.85	49.4333
33	111.15	54.9167
34	111.25	54.9
35	111.405	52.5956
36	111.417	52.5833
37	113	51.65
38	113.333	51.95
39	113.483	52.0167
40	113.517	52
41	113.767	51.7667
42	114.483	56.2333
43	114.7	50.5667
44	114.717	50.5
45	114.928	56.36
46	115.083	50.5
47	115.517	56.7167
48	115.783	56.7667
49	116.083	56.3333
50	116.337	50.5
51	116.6	51.9167
52	116.606	51.9553
53	116.85	50.5667
54	116.983	52
55	117.05	52.0667
56	118.4	49.8167
57	118.417	50.3552
58	119.25	53.1667
59	119.333	53.15
60	119.417	53.5
61	119.956	52.6759
62	120.05	53.5
63	121.083	53.4667
64	121.25	53.5167
65	121.267	53.5
66	121.267	53.5333
67	121.417	53.35
68	121.5	53.3333
69	122.4	53.4667
70	123.883	53.4833
71	124.7	55.15
72	125.99	52.79
73	126.886	53.5706
74	127.02	53.55
75	127.067	53.7
76	127.09	53.75
77	127.18	53.7
78	127.22	50.81
79	127.25	53.7333
80	127.367	50.4333
81	127.402	54.0009
82	127.517	52.1167
83	127.52	50.31
84	127.71	49.84
85	127.84	52.09
86	127.87	53.4
87	127.883	53.4
88	127.95	51.0167
89	128	50.37
90	128.167	51.4
91	128.2	51.45
92	128.217	51.4
93	128.267	51.4833
94	129.267	51.9
95	129.517	49.4667
96	129.55	49.4833
97	129.783	51.2167
98	129.9	52.33
99	129.917	52.3833
100	129.95	49.52
101	130.017	49.6833
102	130.033	49.8
103	130.08	49.88
104	130.09	49.43
105	130.117	52.45
106	130.267	49.8
107	130.267	49.8833
108	130.317	52.6333
109	130.333	50.95
110	130.52	52.4
111	130.6	49.0833
112	130.617	42.4333
113	130.617	48.6
114	130.633	42.45
115	130.64	42.43
116	130.65	50.3167
117	130.667	42.3167
118	130.733	49.1
119	130.75	42.4167
120	130.767	42.7167
121	130.782	42.7092
122	130.783	42.5667
123	130.8	42.66
124	130.833	42.55
125	130.867	42.5333
126	130.867	42.6167
127	130.89	52.45
128	130.967	47.7667
129	131.15	42.7833
130	131.183	42.6
131	131.25	42.7833
132	131.283	42.85
133	131.3	42.85
134	131.367	44.75
135	131.367	48.1
136	131.37	44.4
137	131.43	42.67
138	131.433	43.0333
139	131.45	43.75
140	131.46	42.66
141	131.5	43.1833
142	131.55	43.0667
143	131.583	43.1667
144	131.583	43.5333
145	131.59	43.1
146	131.6	43.0667
147	131.633	43.95
148	131.73	42.93
149	131.85	42.9833
150	131.85	44.65
151	131.867	50.8333
152	131.883	50.8
153	131.9	43.7833
154	131.901	43.1281
155	131.917	43.1167
156	131.917	43.2167
157	131.933	43.6167
158	131.95	43.39
159	131.95	43.83
160	131.967	43.8
161	131.967	45.1667
162	131.967	45.2167
163	131.98	45.24
164	131.983	43.7833
165	132.017	43.25
166	132.017	43.7667
167	132.03	44.83
168	132.04	44.74
169	132.05	43.2833
170	132.05	44.72
171	132.059	44.8289
172	132.083	43.3
173	132.083	44.5667
174	132.086	44.7161
175	132.1	44.9
176	132.15	43.7
177	132.2	50.85
178	132.23	43.97
179	132.233	43.6333
180	132.3	43.6333
181	132.34	50.9
182	132.383	42.9333
183	132.39	42.94
184	132.4	44.5333
185	132.41	51.02
186	132.417	42.85
187	132.417	43.6667
188	132.42	42.85
189	132.46	43.47
190	132.483	43
191	132.5	51.14
192	132.517	51.9833
193	132.583	44.3333
194	132.6	48.4167
195	132.65	44.7333
196	132.667	44.8167
197	132.683	44.25
198	132.7	47.9667
199	132.72	51.4
200	132.75	44.75
201	132.783	43.1667
202	132.783	48.55
203	132.82	48.39
204	132.83	44.59
205	132.833	43.1333
206	132.833	48.8667
207	132.85	42.8167
208	132.867	43.2333
209	132.867	44.6833
210	132.91	48.81
211	132.917	43.2
212	132.92	43.88
213	132.97	51.12
214	132.983	49.0833
215	132.99	48.64
216	133.13	44.6
217	133.133	45.1167
218	133.15	45.1833
219	133.15	45.2667
220	133.17	43.13
221	133.25	45.13
222	133.3	43.85
223	133.3	45.2167
224	133.3	48.1833
225	133.38	44.23
226	133.45	44.4833
227	133.567	44.4333
228	133.6	42.85
229	133.667	43.3333
230	133.717	43.05
231	133.767	44.2667
232	133.883	43.3
233	133.99	52.26
234	134.017	43.45
235	134.03	46.73
236	134.033	46.7167
237	134.067	46.8
238	134.083	43.0167
239	134.083	43.35
240	134.25	47.35
241	134.25	48.4167
242	134.267	46.5333
243	134.367	46.7167
244	134.46	49.09
245	134.533	48.3833
246	134.58	47.49
247	134.61	43.3
248	134.683	48.1667
249	134.73	48.27
250	134.75	48.1833
251	134.77	47.54
252	134.78	43.35
253	134.8	48.56
254	134.82	47.99
255	134.82	48.3
256	134.833	48.2
257	134.84	48.31
258	134.92	48.52
259	134.933	48.3167
260	134.933	48.3333
261	134.967	48.35
262	134.97	48.93
263	135.04	44.27
264	135.05	48.21
265	135.05	48.27
266	135.067	48.2667
267	135.083	48.4
268	135.12	48.37
269	135.13	48.18
270	135.133	48.1333
271	135.167	48.5333
272	135.28	43.74
273	135.317	48.3833
274	135.317	60.845
275	135.383	48.4667
276	135.45	43.9333
277	135.45	47.9
278	135.47	48.47
279	135.53	48.68
280	135.533	45.4333
281	135.583	47.9
282	135.617	47.2667
283	135.62	47.78
284	135.62	48.74
285	135.85	47.6333
286	135.87	48.79
287	135.9	51.8167
288	135.95	48.86
289	136.067	49.8167
290	136.15	49.9
291	136.167	47.6333
292	136.25	49.85
293	136.26	48.92
294	136.267	44.8333
295	136.417	49.98
296	136.47	49.28
297	136.48	52.42
298	136.517	49.1
299	136.533	45.05
300	136.533	51.3667
301	136.567	45.4333
302	136.567	51.2667
303	136.617	45.05
304	136.62	49.89
305	136.717	49.25
306	136.75	49.85
307	136.78	49.47
308	136.9	49.5
309	136.983	45.3
310	137.03	50.57
311	137.05	50.0667
312	137.05	50.4833
313	137.083	49.3167
314	137.167	50.7
315	137.35	50.7
316	137.533	50.8
317	137.65	50.75
318	137.783	49.9667
319	137.95	50.7167
320	138.18	50.92
321	138.98	51.4
322	139.85	51.5667
323	140.182	49.8
324	102.883	48.95
325	105.937	49.4717
326	106.012	50.0667
327	106.027	50.0779
328	106.117	50.0667
329	106.139	50.065
330	106.189	50.1258
331	106.208	50.2225
332	106.252	49.8803
333	107.106	50.0428
334	118.819	47.5676
335	117.849	49.4838
336	118.9	39.65
337	119.748	49.2626
338	121.602	38.9122
339	121.93	45.39
340	121.99	53.43
341	122.31	42.92
342	122.34	39.18
343	122.35	42.95
344	122.5	40.9
345	122.509	52.9867
346	122.69	39.54
347	123.02	44.57
348	123.18	42.77
349	123.349	42.7392
350	123.65	42.97
351	123.883	41.7333
352	124.03	42.83
353	124.27	47.27
354	124.317	47.0833
355	124.817	53.1333
356	125	48.67
357	125.217	49.1833
358	125.328	43.893
359	125.829	43.9386
360	125.983	46.0833
361	126.18	41.1315
362	126.234	41.2175
363	126.56	43.8508
364	126.62	45.78
365	126.65	45.75
366	126.65	51.73
367	126.7	37.82
368	126.826	41.733
369	126.95	45.65
370	127.467	49.9833
371	127.479	50.2422
372	127.49	50.23
373	127.84	47.59
374	128.067	45.05
375	129.1	44.1167
376	129.38	44.572
377	129.656	44.578
378	125.6	39.6
379	125.69	38.996
380	125.851	39.079
381	127.3	38.1333
382	127.446	39.1475
383	127.633	39.82
384	128.2	38.69
385	128.303	38.677
386	129.417	42.1186
387	124.7	37.8333
388	125.197	34.6931
389	125.42	34.6707
390	125.433	34.6833
391	125.467	34.7333
392	125.938	34.775
393	126.051	34.2381
394	126.056	34.2964
395	126.249	34.445
396	126.26	33.4
397	126.256	34.482
398	126.267	33.1667
399	126.267	33.2
400	126.3	34.3
401	126.35	33.7333
402	126.367	36.5
403	126.373	37.455
404	126.388	37.447
405	126.427	36.775
406	126.45	37.71
407	126.447	34.856
408	126.456	33.2568
409	126.457	33.3051
410	126.46	37.61
411	126.455	37.713
412	126.5	33.5
413	126.495	33.485
414	126.51	37.7
415	126.512	37.6602
416	126.529	33.502
417	126.542	33.2465
418	126.54	35.681
419	126.535	36.376
420	126.551	33.3528
421	126.567	34.15
422	126.58	36.68
423	126.588	37.938
424	126.6	34.1
425	126.6	34.15
426	126.616	35.9036
427	126.62	37.384
428	126.65	37.68
429	126.664	37.54
430	126.668	37.461
431	126.679	37.385
432	126.7	37.82
433	126.705	37.459
434	126.71	35.015
435	126.719	37.5044
436	126.74	37.89
437	126.741	34.77
438	126.75	34.3167
439	126.746	35.967
440	126.767	34.2
441	126.772	37.346
442	126.779	37.4637
443	126.783	34.3
444	126.777	37.884
445	126.785	37.8594
446	126.8	34.4
447	126.803	37.3799
448	126.818	37.8324
449	126.835	36.7411
450	126.852	36.076
451	126.863	37.9256
452	126.87	38.2341
453	126.885	37.468
454	126.911	35.3165
455	126.943	37.6523
456	126.94	35.032
457	126.952	37.46
458	126.96	37.6
459	126.971	36.953
460	126.97	36.957
461	126.978	37.5342
462	126.98	36.82
463	126.983	34.3167
464	126.99	37.2688
465	126.99	34.868
466	126.99	35.32
467	127	37.5667
468	127.003	37.381
469	127.01	36.95
470	127.02	36.93
471	127.05	37.3167
472	127.067	37.9167
473	127.07	37.48
474	127.092	37.5766
475	127.102	37.509
476	127.1	37
477	127.135	37.4038
478	127.145	37.0172
479	127.167	36.9
480	127.199	37.8944
481	127.2	37.94
482	127.218	38.2092
483	127.279	35.6131
484	127.295	34.026
485	127.367	35.7333
486	127.39	37.31
487	127.39	35.417
488	127.433	38.4
489	127.444	34.4744
490	127.45	38.2833
491	127.464	35.2094
492	127.455	35.336
493	127.456	35.387
494	127.483	35.25
495	127.483	36.604
496	127.499	37.6766
497	127.509	34.8883
498	127.518	37.414
499	127.571	36.307
500	127.58	37.954
501	127.6	36.99
502	127.603	36.476
503	127.602	37.978
504	127.639	37.978
505	127.638	37.801
506	127.662	34.761
507	127.698	36.938
508	127.712	38.105
509	127.733	37.887
510	127.73	37.978
511	127.73	36.49
512	127.737	37.4036
513	127.75	35.0667
514	127.8	34.4333
515	127.83	37.66
516	127.894	34.838
517	127.897	37.702
518	127.91	35.686
519	127.917	34.7833
520	127.93	37.41
521	127.93	36.19
522	127.933	37.35
523	128.054	37.395
524	128.047	36.032
525	128.095	36.1544
526	128.091	36.03
527	128.096	36.12
528	128.113	36.14
529	128.105	36.097
530	128.133	35.7667
531	128.15	35.5667
532	128.16	36.41
533	128.167	36.4724
534	128.178	37.0725
535	128.26	35.087
536	128.398	37.209
537	128.437	35.5752
538	128.5	38.075
539	128.523	36.5618
540	128.526	38.3283
541	128.552	38.159
542	128.61	34.89
543	128.618	34.8581
544	128.633	38.072
545	128.753	35.809
546	128.768	37.7745
547	128.824	37.71
548	128.815	36.483
549	128.831	37.714
550	128.837	35.395
551	128.876	37.751
552	128.889	36.492
553	129.023	35.3408
554	129.04	35.1
555	129.071	37.305
556	129.093	35.037
557	129.099	36.514
558	129.15	35.508
559	129.208	35.198
560	129.217	35.85
561	129.238	35.321
562	129.25	36.8
563	129.273	35.987
564	129.3	35.53
565	129.36	36.417
566	129.382	37.019
567	128.834	32.685
568	129.283	34.2
569	129.4	34.5
570	129.713	33.1808
571	129.72	33.7835
572	129.831	32.7585
573	130.255	32.747
574	130.376	33.585
575	130.414	31.7119
576	130.45	31.9
577	130.529	30.3586
578	130.541	33.6896
579	130.54	33.804
580	130.538	31.567
581	130.604	31.1979
582	130.55	31.6
583	130.733	32.0167
584	130.742	32.0125
585	130.966	30.5917
586	130.981	30.5739
587	131.145	33.0781
588	131.42	31.92
589	131.433	33.2833
590	131.428	34.185
591	131.461	33.2903
592	131.5	33.2833
593	132.064	34.225
594	132.064	34.2827
595	132.437	34.4557
596	132.45	34.4667
597	132.47	34.48
598	132.48	34.41
599	132.491	34.4315
600	132.485	34.398
601	132.5	32.9167
602	132.53	34.2757
603	132.56	34.39
604	132.597	34.2451
605	132.631	34.2851
606	132.634	34.2865
607	132.658	34.1896
608	132.674	34.2639
609	132.74	34.4333
610	132.75	34.3932
611	132.756	34.4436
612	132.79	33.829
613	133.51	33.5828
614	133.557	35.2015
615	133.613	34.5719
616	133.621	33.7147
617	133.838	35.281
618	134.141	33.9524
619	134.205	33.8957
620	134.687	34.9231
621	134.696	34.2617
622	134.783	34.2065
623	134.848	34.3333
624	134.928	34.2917
625	135.034	34.6401
626	135.16	34.7
627	135.178	34.7183
628	135.192	34.8458
629	135.206	35.5721
630	135.242	35.5872
631	135.28	35.5159
632	135.296	34.7437
633	135.3	34.7333
634	135.46	35.2424
635	135.652	34.2428
636	135.665	34.8236
637	135.68	34.8272
638	135.718	35.1261
639	135.736	34.5972
640	135.738	35.0567
641	135.744	34.9547
642	135.761	34.9356
643	135.768	35.0117
644	135.78	34.97
645	135.786	35.084
646	135.789	34.9425
647	135.791	34.9368
648	135.802	35.0537
649	135.814	35.0582
650	135.883	35.1833
651	136.37	35.357
652	136.59	36.59
653	136.7	35.37
654	136.867	35.2833
655	136.929	35.141
656	137.115	37.3269
657	137.652	34.8072
658	137.87	36.5
659	137.923	36.1667
660	138	36
661	138.306	36.4847
662	138.361	35.2721
663	138.387	38.1236
664	138.433	38.0833
665	138.532	36.6353
666	138.582	36.3513
667	138.612	35.6875
668	138.617	35.6167
669	138.716	35.3692
670	138.779	36.4819
671	138.862	35.2883
672	138.871	36.2797
673	138.871	36.2817
674	138.88	36.2483
675	138.888	36.2764
676	138.89	35.115
677	138.933	35.3
678	138.943	34.68
679	138.945	36.7222
680	138.95	34.6833
681	139.023	36.52
682	139.056	36.3742
683	139.06	36.39
684	139.06	36.7331
685	139.061	36.6958
686	139.063	36.825
687	139.06	37.891
688	139.067	36.3833
689	139.1	35.36
690	139.107	35.232
691	139.148	35.2537
692	139.167	35.25
693	139.182	36.7514
694	139.422	35.6699
695	139.5	35.5
696	139.526	35.3503
697	139.53	35.67
698	139.541	35.3167
699	139.622	35.4562
700	139.623	35.4661
701	139.623	35.5283
702	139.626	35.4529
703	139.646	35.86
704	139.658	35.2633
705	139.7	35.5333
706	139.731	39.9625
707	139.731	39.9708
708	139.751	35.685
709	139.766	37.557
710	139.781	39.9625
711	139.819	39.8708
712	139.819	39.9375
713	139.844	39.8792
714	139.894	39.9042
715	139.894	39.9125
716	139.894	39.9542
717	139.906	39.9042
718	139.919	35.6708
719	139.923	37.2544
720	139.931	40.0208
721	139.944	39.9208
722	139.958	36.6827
723	139.969	39.8958
724	140.006	39.8875
725	140.006	40.2208
726	140.019	40.1625
727	140.019	40.1708
728	140.031	39.8458
729	140.031	40.1708
730	140.056	39.4625
731	140.056	39.5292
732	140.056	40.1958
733	140.056	40.2042
734	140.069	39.4625
735	140.069	39.7625
736	140.069	39.8125
737	140.069	40.1792
738	140.069	40.1958
739	140.07	39.82
740	140.081	39.6208
741	140.081	39.6292
742	140.081	39.7375
743	140.081	40.2042
744	140.094	37.4747
745	140.094	39.6292
746	140.094	39.6625
747	140.094	39.7375
748	140.094	39.8208
749	140.094	40.3292
750	140.106	39.6625
751	140.106	39.8208
752	140.106	39.8292
753	140.106	39.8375
754	140.106	39.8625
755	140.106	39.8875
756	140.119	39.7458
757	140.119	39.7542
758	140.119	39.7625
759	140.119	39.8375
760	140.119	39.9208
761	140.119	39.9292
762	140.119	40.2042
763	140.131	39.6458
764	140.131	39.6958
765	140.131	39.7375
766	140.131	39.9208
767	140.142	39.66
768	140.144	39.7458
769	140.144	40.2208
770	140.15	37.6026
771	140.156	39.5292
772	140.156	39.5875
773	140.156	39.5958
774	140.156	39.6208
775	140.156	39.6708
776	140.156	39.7375
777	140.156	39.7792
778	140.156	40.3042
779	140.161	39.6542
780	140.166	38.666
781	140.169	39.7208
782	140.169	39.7542
783	140.169	39.7875
784	140.169	40.2458
785	140.169	40.2542
786	140.169	40.2958
787	140.181	39.5875
788	140.181	39.7125
789	140.181	39.7208
790	140.194	39.5458
791	140.194	39.6542
792	140.194	39.6875
793	140.194	39.6958
794	140.194	39.7208
795	140.194	39.7792
796	140.194	39.7875
797	140.194	40.2208
798	140.194	40.2292
799	140.206	39.5625
800	140.206	39.7208
801	140.206	39.7292
802	140.218	39.6509
803	140.219	39.5375
804	140.219	39.7208
805	140.219	39.7292
806	140.219	39.7875
807	140.219	39.7958
808	140.231	39.6042
809	140.231	39.6208
810	140.231	39.7708
811	140.231	39.7875
812	140.231	39.7958
813	140.244	39.5375
814	140.244	39.5542
815	140.244	39.5625
816	140.244	39.6042
817	140.244	39.6125
818	140.244	39.7375
819	140.256	39.5125
820	140.256	39.5458
821	140.256	39.5542
822	140.256	39.5625
823	140.256	39.5708
824	140.256	39.6125
825	140.256	39.6375
826	140.256	40.2125
827	140.269	39.5125
828	140.269	39.5208
829	140.269	39.5292
830	140.269	39.5375
831	140.269	39.5542
832	140.269	39.5625
833	140.269	39.5708
834	140.269	39.5792
835	140.281	39.5042
836	140.281	39.5292
837	140.281	39.5708
838	140.281	39.5875
839	140.281	39.5958
840	140.281	39.6292
841	140.281	39.6458
842	140.281	39.6875
843	140.281	40.1708
844	140.281	40.3375
845	140.294	39.5542
846	140.294	39.5708
847	140.294	39.5875
848	140.294	39.5958
849	140.294	39.6042
850	140.294	39.6208
851	140.294	39.6292
852	140.294	39.6375
853	140.306	39.5875
854	140.306	39.5958
855	140.306	39.6208
856	140.306	40.0458
857	140.306	40.2042
858	140.319	39.5792
859	140.319	39.5875
860	140.319	39.5958
861	140.319	39.6042
862	140.319	39.6125
863	140.319	39.6292
864	140.319	39.6375
865	140.319	40.0208
866	140.319	40.0375
867	140.319	40.0792
868	140.319	40.0958
869	140.319	40.1125
870	140.319	40.1875
871	140.319	40.2042
872	140.319	40.2125
873	140.331	39.5958
874	140.331	39.6375
875	140.331	39.7542
876	140.344	39.5708
877	140.344	39.6708
878	140.344	40.1875
879	140.356	39.5625
880	140.356	39.6042
881	140.356	39.6125
882	140.356	39.6792
883	140.356	39.6958
884	140.356	40.1625
885	140.369	39.5792
886	140.369	39.6458
887	140.369	39.6542
888	140.369	40.1792
889	140.366	37.397
890	140.381	39.5042
891	140.381	39.5208
892	140.381	39.5708
893	140.381	39.6708
894	140.381	39.6792
895	140.381	40.1458
896	140.393	41.2067
897	140.394	39.5875
898	140.394	39.5958
899	140.394	39.6375
900	140.406	39.5042
901	140.406	39.6292
902	140.406	39.6792
903	140.406	40.1375
904	140.406	40.1458
905	140.406	40.2458
906	140.419	39.5042
907	140.419	39.5958
908	140.419	39.6042
909	140.419	39.6792
910	140.419	40.1375
911	140.419	40.2542
912	140.444	39.5208
913	140.444	39.6042
914	140.444	39.6458
915	140.444	40.0292
916	140.444	40.0458
917	140.456	39.6125
918	140.456	39.6208
919	140.456	39.6292
920	140.456	40.2042
921	140.456	40.2625
922	140.464	40.601
923	140.469	39.5958
924	140.469	39.6042
925	140.469	39.6292
926	140.481	39.6542
927	140.481	39.9458
928	140.481	40.0292
929	140.481	40.0375
930	140.494	39.9542
931	140.506	39.5125
932	140.506	40.2708
933	140.519	39.9625
934	140.519	40.0042
935	140.521	40.6466
936	140.531	39.5042
937	140.531	39.5958
938	140.531	39.9208
939	140.531	39.9958
940	140.544	39.8375
941	140.544	39.8542
942	140.551	41.0872
943	140.556	39.5792
944	140.556	39.8458
945	140.556	40.2792
946	140.569	39.8625
947	140.569	40.0375
948	140.569	40.2375
949	140.581	39.8625
950	140.594	39.5875
951	140.594	40.0458
952	140.606	39.6292
953	140.606	39.6375
954	140.606	39.7458
955	140.619	39.5875
956	140.619	39.6042
957	140.631	39.6375
958	140.644	39.7042
959	140.644	40.0042
960	140.656	39.5292
961	140.669	39.6875
962	140.669	40.3292
963	140.681	39.6708
964	140.681	40.3208
965	140.694	39.7625
966	140.694	39.8958
967	140.694	40.2875
968	140.706	39.7375
969	140.719	40.3042
970	140.731	39.7208
971	140.775	40.7525
972	140.806	40.1292
973	140.866	38.266
974	140.878	40.8887
975	140.881	40.8847
976	140.883	38.416
977	140.918	39.6847
978	141	38.366
979	141.022	41.3725
980	141.06	38.37
981	141.073	38.2969
982	141.127	38.934
983	141.983	47.3
984	142.017	47.2667
985	142.02	47.3
986	142.03	47.26
987	145.483	43.7667
988	145.517	43.75
989	145.533	43.9167
990	145.54	43.66
991	145.583	43.9333
992	145.633	43.9
993	145.8	43.99
994	145.85	44.05
995	145.85	44.0667
996	145.86	44.07
997	145.867	44.05
998	145.883	44.1
999	145.92	44.13
1000	146.183	44.2833
1001	146.683	43.7333
1002	146.733	43.7667
1003	140.433	41.6833
1004	140.729	41.7694
1005	141.068	43.1501
1006	141.247	42.9868
1007	142.792	43.4603
1008	139.883	42.413
